# Supplementary material for: Collective Immunity to the Measles, Mumps, and Rubella Viruses in the Kyrgyz Population
Source: Vaccines (Basel). 2025 Feb 27;13(3):249. doi: 10.3390/vaccines13030249 (PMC11945377; doi:10.3390/vaccines13030249)
Supplement: Supplementary file 1 [file vaccines-13-00249-s001.zip]

Archive with 18 entries (18 files):
- Supplement data_Table  S1 edited.pdf
- Supplement data_Table  S2 edited.pdf
- Supplement data_Table  S3 edited.pdf
- Supplement data_Table  S4 edited.pdf
- Supplement data_Table  S5 edited.pdf
- Supplement data_Table  S6 edited.pdf
- Supplement data_Table  S7 edited.pdf
- Supplement data_Table  S8 edited.pdf
- Supplement data_Table  S9 edited.pdf
- Supplement data_Table S10 edited.pdf
- Supplement data_Table S11 edited.pdf
- Supplement data_Table S12 edited.pdf
- Supplement data_Table S13 edited.pdf
- Supplement data_Table S14 edited.pdf
- Supplement data_Table S15 edited.pdf
- Supplement data_Table S16 edited.pdf
- Supplement data_Table S17 edited.pdf
- Supplementary  materials_List_of_tables edited.pdf
